# Supplementary material for: Physicochemical Characterization and Antimicrobial Properties of Lanthanide Nitrates in Dilute Aqueous Solutions
Source: Molecules. 2024 Aug 25;29(17):4023. doi: 10.3390/molecules29174023 (PMC11396220; doi:10.3390/molecules29174023)
Supplement: Supplementary file 1 [file molecules-29-04023-s001.zip]

Archive with 1 entries (1 files):
- molecules-3104847-supplementary.pdf
